# Supplementary material for: T helper 2 cell–directed immunotherapy eliminates precancerous skin lesions
Source: J Clin Invest. 2025 Jan 2;135(1):e183274. doi: 10.1172/JCI183274 (PMC11684800; doi:10.1172/JCI183274)
Supplement: Supporting data values [file jci-135-183274-s131.xlsx]

## Sheet: Figure 1E
CD4+ T cells in AK/hpf
Sample number	Day 0	Day7
Sample_1	208	208.5
Sample_2	79.5	337.5
Sample_3	251.5	331
Sample_4	5.5	30.5
Sample_5	39	341
Sample_6	48	500.5
Sample_7	1	80
Sample_8	165.5	366.5
Sample_9	73	125.667
Sample_10	114.333	83
Sample_11	121	217.333
Sample_12	89.6667	109.667
Sample_13	63	268.333
Sample_14	129.333	110.333
Sample_15	306.333	267.333
Sample_16	66.6667	105.333
Sample_17	21.3333	227.333
Sample_18	61.6667	363
p-value, Paired t-test
CD4+ T cells in AK/hpf	Day 7 vs Day 0		p =	0.0016

## Sheet: Figure 1F
CD8+ T cells in AK/hpf
Sample number	Day 0	Day7
Sample_1	113	114.5
Sample_2	18	166.5
Sample_3	132	163
Sample_4	6.5	24.5
Sample_5	40	89
Sample_6	40.5	417
Sample_7	2	107
Sample_8	286	427
Sample_9	41	43.3333
Sample_10	15.3333	33.3333
Sample_11	53.3333	59.6667
Sample_12	40	36.3333
Sample_13	89.3333	289
Sample_14	185.667	50.6667
Sample_15	117.333	133
Sample_16	61	38.6667
Sample_17	32	73.6667
Sample_18	10.3333	152.333
p-value, Paired t-test
CD8+ T cells in AK/hpf	Day 7 vs Day 0		p =	0.027

## Sheet: Figure 1G
CD4+ T cells in normal skin/hpf
Sample number	Day 0	Day7
Sample_1	17.5	23.5
Sample_2	17	49
Sample_3	17.5	17
Sample_4	9	30
Sample_5	30	11.5
Sample_6	7	11
Sample_7	0.5	1
Sample_8	5.5	1
Sample_9	3	0.666667
Sample_10	1	1.33333
Sample_11	2	5
Sample_12	12	0.666666
Sample_13	0	1
Sample_14	0	0.333333
Sample_15	0	4
Sample_16	13	0
Sample_17	0.333333	0
Sample_18	0.666666	6
p-value, Paired t-test
CD4+ T cells in normal skin/hpf	Day 7 vs Day 0		p =	0.5829

## Sheet: Figure 1H
CD8+ T cells in normal skin/hpf
Sample number	Day 0	Day7
Sample_1	6.5	6
Sample_2	4.5	12.5
Sample_3	4.5	8
Sample_4	3.5	12
Sample_5	11	2
Sample_6	3.5	3.5
Sample_7	1.5	2
Sample_8	2.5	0.5
Sample_9	0	0
Sample_10	8.33333	0
Sample_11	3.33333	5
Sample_12	0	0
Sample_13	0	0.333333
Sample_14	0	0
Sample_15	10	10.6667
Sample_16	2.33333	2.66667
Sample_17	3.33333	3.33333
Sample_18	0.333333	0
p-value, Paired t-test
CD8+ T cells in normal skin/hpf	Day 7 vs Day 0		p =	0.8554

## Sheet: Figure 1J
GATA3+CD4+ T cells in AK/hpf
Sample number	Day 0	Day7
Sample_1	140.5	170.5
Sample_2	157.5	324
Sample_3	227	264
Sample_4	15.5	35.5
Sample_5	33	263.5
Sample_6	32	332
Sample_7	4.5	47
Sample_8	190	245
Sample_9	49	88
Sample_10	91	66
Sample_11	83	152
Sample_12	74	98
Sample_13	46	201
Sample_14	103	88
Sample_15	260	220
Sample_16	50	79
Sample_17	16	181
Sample_18	52	307
p-value, Paired t-test
GATA3+CD4+ T cells in AK/hpf	Day 7 vs Day 0		p =	0.002

## Sheet: Figure 1K
Foxp3+CD4+ T cells in AK/hpf
Sample number	Day 0	Day7
Sample_1	105	64.5
Sample_2	97	70.5
Sample_3	110	110
Sample_4	2.5	8.5
Sample_5	20.5	35.5
Sample_6	9.5	8
Sample_7	8	45
Sample_8	42	53.5
Sample_9	12.5	10.5
Sample_10	7.5	4.5
Sample_11	12.5	6.5
Sample_12	3	14
Sample_13	1.5	41.5
Sample_14	1.5	0
Sample_15	35.5	7
Sample_16	6	39
Sample_17	4	14.5
Sample_18	2.5	30
p-value, Paired t-test
Foxp3+CD4+ T cells in AK/hpf	Day 7 vs Day 0		p =	0.3932

## Sheet: Figure 1M
% TSLP+ cells in AK
Sample number	Day 0	Day7
Sample_1	5.62249	46.0432
Sample_2	7.29927	35.1779
Sample_3	5.15873	24.1935
Sample_4	0	14.4703
Sample_5	0	35.9551
Sample_6	0.102041	1.62399
Sample_7	1.07817	3.18841
Sample_8	10.9756	10.5376
Sample_9	1.51803	2.29253
Sample_10	3.51185	25.3262
Sample_11	1.61912	0
Sample_12	0.034329	0.412139
Sample_13	7.0903	11.9048
Sample_14	1.24611	17.7264
Sample_15	1.76574	0.924499
Sample_16	0.098587	29.8625
Sample_17	0.620018	9.14827
Sample_18	0.271318	0.761421
p-value, Paired t-test
% TSLP+ cells in AK	Day 7 vs Day 0		p =	0.001

## Sheet: Figure 1O
% ANXA1+ cells in AK
Sample number	Day 0	Day7
Sample_1	6.82988	18.6984
Sample_2	15.952	24.4757
Sample_3	9.60514	16.6154
Sample_4	11.6846	10.7766
Sample_5	6	19.3657
Sample_6	8.68855	30.9567
Sample_7	12.4576	12.0275
Sample_8	10.2658	8.14241
Sample_9	6.10701	14.7417
Sample_10	2.55085	9.84746
Sample_11	14.5936	28.3628
Sample_12	6.41946	8.69128
Sample_13	7.29452	25.1918
Sample_14	3.8726	12.6789
Sample_15	7.69044	15.2408
Sample_16	5.1933	6.70103
Sample_17	4.05605	5.49327
Sample_18	5.68608	11.0375
p-value, Paired t-test
% ANXA1+ cells in AK	Day 7 vs Day 0		p =	0.0002

## Sheet: Figure 1P
% CALR+ cells in AK
Sample number	Day 0	Day7
Sample_1	39.4142	50.5708
Sample_2	5.35865	0.952813
Sample_3	15.898	20.6974
Sample_4	10.628	25.8454
Sample_5	5.7725	7.48503
Sample_6	15.2738	76.9831
Sample_7	5.33463	33.9747
Sample_8	22.5397	54.1516
Sample_9	0	13.4884
Sample_10	2.80777	17.9389
Sample_11	1.01351	12.1588
Sample_12	0	1.89753
Sample_13	0	28.4501
Sample_14	0.451467	22.0214
Sample_15	7.61421	8.15603
Sample_16	1.97869	18.9189
Sample_17	3.62903	3.87597
Sample_18	1.01523	13.6905
p-value, Paired t-test
% CALR+ cells in AK	Day 7 vs Day 0		p =	0.0007

## Sheet: Figure 1Q
% HMGB1+ cells in AK
Sample number	Day 0	Day7
Sample_1	4.04624	23.5772
Sample_2	3.09598	6.70436
Sample_3	0	4.6729
Sample_4	1.1194	0.200401
Sample_5	0	0.151515
Sample_6	12.0107	13.5338
Sample_7	0.200602	3.21543
Sample_8	1.10149	3.62718
Sample_9	10.7595	17.6556
Sample_10	0.166667	28.1997
Sample_11	1.13636	7.70519
Sample_12	8.60656	5.11364
Sample_13	3.14465	17.7778
Sample_14	5.44218	17.7814
Sample_15	4.32099	35.0455
Sample_16	1.68067	53.5714
Sample_17	12.4717	7.69231
Sample_18	0.595238	39.886
p-value, Paired t-test
% HMGB1+ cells in AK	Day 7 vs Day 0		p =	0.0005

[truncated: 58 more sheets: Figure 1S, Figure 2A, Figure 2C, Figure 2D, Figure 2F, Figure 2G, Figure 2I, Figure 2K, Figure 2M, Figure 3C, Figure 3D, Figure3E, Figure 3H, Figure 3I, Figure 3J, Figure 3K, Figure 4B, Figure 4D, Figure 4F, Figure 4I …]
